# Supplementary material for: Multi-supervised bidirectional fusion network for road-surface condition recognition
Source: PeerJ Comput Sci. 2023 Aug 17;9:e1446. doi: 10.7717/peerj-cs.1446 (PMC10495952; doi:10.7717/peerj-cs.1446)
Supplement: Supplemental Information 1 [file peerj-cs-09-1446-s001.zip]

Archive with 6 entries (6 files):
- code/create_confusion_matrix.py
- code/cross val.py
- code/focal_loss.py
- code/main.py
- code/model.py
- code/train.py
