# Supplementary material for: Multi-supervised bidirectional fusion network for road-surface condition recognition
Source: PeerJ Comput Sci. 2023 Aug 17;9:e1446. doi: 10.7717/peerj-cs.1446 (PMC10495952; doi:10.7717/peerj-cs.1446)
Supplement: Supplemental Information 1 [file peerj-cs-09-1446-s001.zip › code/create_confusion_matrix.py]

import os
import json
import argparse
import sys

import torch
from torchvision import transforms
import numpy as np
from tqdm import tqdm
import matplotlib.pyplot as plt
from prettytable import PrettyTable

from utils import read_split_data
from my_dataset import MyDataSet
from model import convnext_small as create_model


def load_val_data():
    val_fila_path = []
    val_file_label = []
    path = r'D:\Model\lzjConvNeXt\data\mattr_val.txt'
    for line in open(path):  
        line = line.strip()  
        data = line.split(' ', 1)   
        val_fila_path.append(data[0])
        val_file_label.append(int(data[1]))
    return val_fila_path, val_file_label

class ConfusionMatrix(object):
    
    def __init__(self, num_classes: int, labels: list):
        self.matrix = np.zeros((num_classes, num_classes))
        self.num_classes = num_classes
        self.labels = labels

    def update(self, preds, labels):
        for p, t in zip(preds, labels):
            self.matrix[p, t] += 1

    def summary(self):
        # calculate accuracy
        sum_TP = 0
        for i in range(self.num_classes):
            sum_TP += self.matrix[i, i]
        acc = sum_TP / np.sum(self.matrix)
        print("the model accuracy is ", acc)

        # precision, recall, specificity
        table = PrettyTable()
        table.field_names = ["", "Precision", "Recall", "Specificity"]
        for i in range(self.num_classes):
            TP = self.matrix[i, i]
            FP = np.sum(self.matrix[i, :]) - TP
            FN = np.sum(self.matrix[:, i]) - TP
            TN = np.sum(self.matrix) - TP - FP - FN
            Precision = round(TP / (TP + FP), 3) if TP + FP != 0 else 0.
            Recall = round(TP / (TP + FN), 3) if TP + FN != 0 else 0.
            Specificity = round(TN / (TN + FP), 3) if TN + FP != 0 else 0.
            table.add_row([self.labels[i], Precision, Recall, Specificity])
        print(table)

    def plot(self):
        matrix = self.matrix
        print(matrix)
        plt.imshow(matrix, cmap=plt.cm.Blues)

       
        plt.xticks(range(self.num_classes), self.labels, rotation=45)
      
        plt.yticks(range(self.num_classes), self.labels)
       
        plt.colorbar()
        plt.xlabel('True Labels')
        plt.ylabel('Predicted Labels')
        plt.title('Confusion matrix')

        
        thresh = matrix.max() / 2
        for x in range(self.num_classes):
            for y in range(self.num_classes):
                
                info = int(matrix[y, x])
                plt.text(x, y, info,
                         verticalalignment='center',
                         horizontalalignment='center',
                         color="white" if info > thresh else "black")
        plt.tight_layout()
        plt.show()


def main(args):
    device = torch.device(args.device if torch.cuda.is_available() else "cpu")
    print(f"using device: {device}")

    val_images_path, val_images_label = load_val_data()

    img_size = 224
    data_transform = {
        "val": transforms.Compose([transforms.Resize(int(img_size * 1.143)),
                                   transforms.CenterCrop(img_size),
                                   transforms.ToTensor(),
                                   transforms.Normalize([0.485, 0.456, 0.406], [0.229, 0.224, 0.225])])}

 
    val_dataset = MyDataSet(images_path=val_images_path,
                            images_class=val_images_label,
                            transform=data_transform["val"])

    nw = min([os.cpu_count(), args.batch_size if args.batch_size > 1 else 0, 8])  # number of workers
    print('Using {} dataloader workers every process'.format(nw))

    val_loader = torch.utils.data.DataLoader(val_dataset,
                                             batch_size=args.batch_size,
                                             shuffle=False,
                                             pin_memory=True,
                                             num_workers=nw,
                                             collate_fn=val_dataset.collate_fn)

    model = create_model(num_classes=args.num_classes)
    # load pretrain weights
    assert os.path.exists(args.weights), "cannot find {} file".format(args.weights)
    model.load_state_dict(torch.load(args.weights, map_location=device))
    model.to(device)

    # read class_indict
    json_label_path = r'/Gradcam\class_indices.json'
    assert os.path.exists(json_label_path), "cannot find {} file".format(json_label_path)
    json_file = open(json_label_path, 'r')
    class_indict = json.load(json_file)

    labels = [label for _, label in class_indict.items()]
    confusion = ConfusionMatrix(num_classes=args.num_classes, labels=labels)
    model.eval()
    with torch.no_grad():
        for val_data in tqdm(val_loader, file=sys.stdout):
            val_images, val_labels = val_data
            outputs = model(val_images.to(device))
            outputs1,_,_,_=outputs
            outputs = torch.softmax(outputs1, dim=1)
            outputs = torch.argmax(outputs, dim=1)
            confusion.update(outputs.to("cpu").numpy(), val_labels.to("cpu").numpy())
    confusion.plot()
    confusion.summary()


if __name__ == '__main__':
    parser = argparse.ArgumentParser()
    parser.add_argument('--num_classes', type=int, default=6)
    parser.add_argument('--batch-size', type=int, default=2)

 
    # http://download.tensorflow.org/example_images/flower_photos.tgz
    parser.add_argument('--data-path', type=str,
                        default=r"E:\Database\mattrset")

 
    parser.add_argument('--weights', type=str, default=r'D:\Model\lzjConvNeXt\weights\best_model.pth',
                        help='initial weights path')
     
    parser.add_argument('--device', default='cuda:0', help='device id (i.e. 0 or 0,1 or cpu)')

    opt = parser.parse_args()

    main(opt)
