# Supplementary material for: Multi-supervised bidirectional fusion network for road-surface condition recognition
Source: PeerJ Comput Sci. 2023 Aug 17;9:e1446. doi: 10.7717/peerj-cs.1446 (PMC10495952; doi:10.7717/peerj-cs.1446)
Supplement: Supplemental Information 1 [file peerj-cs-09-1446-s001.zip › code/cross val.py]

import os
import shutil
import time

from sklearn.model_selection import KFold


def make_path(path_targe):
    """
 
    :param path_targe:
    :return:
    """
  
    if os.path.exists(path_targe):
        shutil.rmtree(path_targe)
        os.makedirs(path_targe)
        print("succeed : ", path_targe)
    else:
        os.makedirs(path_targe)
        print("succeed : ", path_targe)


if __name__ == '__main__':


    root_data = r"E:\Database\train"

    save_path = r"C:\Users\15518\Desktop\cross"
  
    k_num = 5
  
    kf = KFold(n_splits=k_num, shuffle=True, random_state=0)

  
    save_path = os.path.join(save_path, time.strftime("%Y-%m-%d"))
    file = os.listdir(root_data)
    start_time = time.time() 
    for i in file:
        root_sub = os.path.join(root_data, i)
        flag = os.path.isdir(root_sub)  
        if flag:
            file_sub = os.listdir(root_sub)
            print(file_sub)
            for n, data in enumerate(kf.split(file_sub)):
                train, test = data
                save_path_sub_train = os.path.join(save_path, str(n), "train", i)
                save_path_sub_test = os.path.join(save_path, str(n), "test", i)

                make_path(save_path_sub_train)
                make_path(save_path_sub_test)
                print(len(train), len(test))
                for item in train:
                    img_name = file_sub[item]
                
                    path_train = os.path.join(root_sub, img_name)
                
                    targe_path = os.path.join(save_path_sub_train, img_name)
               
                    shutil.copy(path_train, targe_path)
                    print("{} to {}...".format(path_train, targe_path))
                for item in test:
                    img_name = file_sub[item]
             
                    path_train = os.path.join(root_sub, img_name)
                 
                    targe_path = os.path.join(save_path_sub_test, img_name)
               
                    shutil.copy(path_train, targe_path)
                    print("{} to {}...".format(path_train, targe_path))
    print("End...{} , : {}".format(k_num, save_path))
    end_time = time.time()
