# Supplementary material for: Multi-supervised bidirectional fusion network for road-surface condition recognition
Source: PeerJ Comput Sci. 2023 Aug 17;9:e1446. doi: 10.7717/peerj-cs.1446 (PMC10495952; doi:10.7717/peerj-cs.1446)
Supplement: Supplemental Information 1 [file peerj-cs-09-1446-s001.zip › code/main.py]

import os
import json

import torch
from torchvision import transforms, datasets
import numpy as np
from tqdm import tqdm
import matplotlib.pyplot as plt
from prettytable import PrettyTable

from  model import MobileNetV2


class ConfusionMatrix(object):
 
    def __init__(self, num_classes: int, labels: list):
        self.matrix = np.zeros((num_classes, num_classes))
        self.num_classes = num_classes
        self.labels = labels

    def update(self, preds, labels):
        for p, t in zip(preds, labels):
            self.matrix[p, t] += 1

    def summary(self):
        # calculate accuracy
        sum_TP = 0
        for i in range(self.num_classes):
            sum_TP += self.matrix[i, i]
        acc = sum_TP / np.sum(self.matrix)
        print("the model accuracy is ", acc)

        # precision, recall, specificity
        table = PrettyTable()
        table.field_names = ["", "Precision", "Recall", "Specificity"]
        for i in range(self.num_classes):
            TP = self.matrix[i, i]
            FP = np.sum(self.matrix[i, :]) - TP
            FN = np.sum(self.matrix[:, i]) - TP
            TN = np.sum(self.matrix) - TP - FP - FN
            Precision = round(TP / (TP + FP), 3) if TP + FP != 0 else 0.
            Recall = round(TP / (TP + FN), 3) if TP + FN != 0 else 0.
            Specificity = round(TN / (TN + FP), 3) if TN + FP != 0 else 0.
            table.add_row([self.labels[i], Precision, Recall, Specificity])
        print(table)

    def plot(self):
        matrix = self.matrix
        print(matrix)
        plt.imshow(matrix, cmap=plt.cm.Blues)

     
        plt.xticks(range(self.num_classes), self.labels, rotation=45)
     
        plt.yticks(range(self.num_classes), self.labels)
       
        plt.colorbar()
        plt.xlabel('True Labels')
        plt.ylabel('Predicted Labels')
        plt.title('Confusion matrix')

      
        thresh = matrix.max() / 2
        for x in range(self.num_classes):
            for y in range(self.num_classes):
             
                info = int(matrix[y, x])
                plt.text(x, y, info,
                         verticalalignment='center',
                         horizontalalignment='center',
                         color="white" if info > thresh else "black")
        plt.tight_layout()
        plt.show()


if __name__ == '__main__':
    device = torch.device("cuda:0" if torch.cuda.is_available() else "cpu")
    print(device)

    data_transform = transforms.Compose([transforms.Resize(256),
                                         transforms.CenterCrop(224),
                                         transforms.ToTensor(),
                                         transforms.Normalize([0.485, 0.456, 0.406], [0.229, 0.224, 0.225])])

    data_root = os.path.abspath(os.path.join(os.getcwd(), "../.."))  # get data root path
    image_path = os.path.join(data_root, "data_set", "flower_data")  # flower data set path
    assert os.path.exists(image_path), "data path {} does not exist.".format(image_path)

    validate_dataset = datasets.ImageFolder(root=os.path.join(image_path, "val"),
                                            transform=data_transform)

    batch_size = 16
    validate_loader = torch.utils.data.DataLoader(validate_dataset,
                                                  batch_size=batch_size, shuffle=False,
                                                  num_workers=2)
    net = MobileNetV2(num_classes=5)
    # load pretrain weights
    model_weight_path =r"D:\Model\lzjConvNeXt\weights\best_model.pth"
    assert os.path.exists(model_weight_path), "cannot find {} file".format(model_weight_path)
    net.load_state_dict(torch.load(model_weight_path, map_location=device))
    net.to(device)

    # read class_indict
    json_label_path = './class_indices.json'
    assert os.path.exists(json_label_path), "cannot find {} file".format(json_label_path)
    json_file = open(json_label_path, 'r')
    class_indict = json.load(json_file)

    labels = [label for _, label in class_indict.items()]
    confusion = ConfusionMatrix(num_classes=5, labels=labels)
    net.eval()
    with torch.no_grad():
        for val_data in tqdm(validate_loader):
            val_images, val_labels = val_data
            outputs = net(val_images.to(device))
            outputs1, _ = outputs
            outputs = torch.softmax(outputs, dim=1)
            outputs = torch.argmax(outputs, dim=1)
            confusion.update(outputs.to("cpu").numpy(), val_labels.to("cpu").numpy())
    confusion.plot()
    confusion.summary()
