# Supplementary material for: Multi-supervised bidirectional fusion network for road-surface condition recognition
Source: PeerJ Comput Sci. 2023 Aug 17;9:e1446. doi: 10.7717/peerj-cs.1446 (PMC10495952; doi:10.7717/peerj-cs.1446)
Supplement: Supplemental Information 1 [file peerj-cs-09-1446-s001.zip › code/train.py]

import os
import argparse

import torch
import torch.optim as optim
from torch.utils.tensorboard import SummaryWriter
from torchvision import transforms
import os
import random
import numpy as np

from my_dataset import MyDataSet
from model import convnext_small as create_model
from utils import read_split_data, create_lr_scheduler, get_params_groups, train_one_epoch, evaluate

def load_train_data():
    train_fila_path = []
    train_file_label = []
    path = r'D:\Model\lzjConvNeXt\data\mattr_train.txt'
    for line in open(path): 
        line = line.strip()  
        data = line.split(' ', 1) 
        train_fila_path.append(data[0])
        train_file_label.append(int(data[1]))
    return train_fila_path,train_file_label
def load_val_data():
    val_fila_path = []
    val_file_label = []
    path = r'D:\Model\lzjConvNeXt\data\mattr_val.txt'
    for line in open(path): 
        line = line.strip() 
        data = line.split(' ', 1) 
        val_fila_path.append(data[0])
        val_file_label.append(int(data[1]))
    return val_fila_path, val_file_label
def main(args):
    device = torch.device(args.device if torch.cuda.is_available() else "cpu")
    seed =1
    print(f"using {device} device.")

    if os.path.exists("./weights") is False:
        os.makedirs("./weights")

    random.seed(seed)
    os.environ['PYTHONHASHSEED'] = str(seed)
    np.random.seed(seed)
    torch.manual_seed(seed)
    torch.cuda.manual_seed(seed)
    torch.cuda.manual_seed_all(seed)

    # some cudnn methods can be random even after fixing the seed
    # unless you tell it to be deterministic
    torch.backends.cudnn.deterministic = True


    tb_writer = SummaryWriter()

    # train_images_path, train_images_label, val_images_path, val_images_label = read_split_data(args.data_path)
    train_images_path, train_images_label = load_train_data()
    val_images_path, val_images_label = load_val_data()

    img_size = 224
    data_transform = {
        "train": transforms.Compose([transforms.RandomResizedCrop(img_size),
                                     transforms.RandomHorizontalFlip(),
                                     transforms.ToTensor(),
                                     transforms.Normalize([0.485, 0.456, 0.406], [0.229, 0.224, 0.225])]),
        "val": transforms.Compose([transforms.Resize(int(img_size * 1.143)),
                                   transforms.CenterCrop(img_size),
                                   transforms.ToTensor(),
                                   transforms.Normalize([0.485, 0.456, 0.406], [0.229, 0.224, 0.225])])}


    train_dataset = MyDataSet(images_path=train_images_path,
                              images_class=train_images_label,
                              transform=data_transform["train"])


    val_dataset = MyDataSet(images_path=val_images_path,
                            images_class=val_images_label,
                            transform=data_transform["val"])

    batch_size = args.batch_size
    nw = min([os.cpu_count(), batch_size if batch_size > 1 else 0, 8])  # number of workers
    print('Using {} dataloader workers every process'.format(nw))
    train_loader = torch.utils.data.DataLoader(train_dataset,
                                               batch_size=batch_size,
                                               shuffle=True,
                                               pin_memory=True,
                                               num_workers=0,
                                               collate_fn=train_dataset.collate_fn)

    val_loader = torch.utils.data.DataLoader(val_dataset,
                                             batch_size=batch_size,
                                             shuffle=False,
                                             pin_memory=True,
                                             num_workers=0,
                                             collate_fn=val_dataset.collate_fn)

    model = create_model(num_classes=args.num_classes).to(device)

    if args.weights != "":
        assert os.path.exists(args.weights), "weights file: '{}' not exist.".format(args.weights)
        weights_dict = torch.load(args.weights, map_location=device)["model"]

        for k in list(weights_dict.keys()):
            if "head" in k:
                del weights_dict[k]
        print(model.load_state_dict(weights_dict, strict=False))

    if args.freeze_layers:
        for name, para in model.named_parameters():
      
            if "head" not in name:
                para.requires_grad_(False)
            else:
                print("training {}".format(name))

    # pg = [p for p in model.parameters() if p.requires_grad]
    pg = get_params_groups(model, weight_decay=args.wd)
    optimizer = optim.AdamW(pg, lr=args.lr, weight_decay=args.wd)
    lr_scheduler = create_lr_scheduler(optimizer, len(train_loader), args.epochs,
                                       warmup=True, warmup_epochs=1)

    best_acc = 0.
    for epoch in range(args.epochs):
        # train
        train_loss, train_acc = train_one_epoch(model=model,
                                                optimizer=optimizer,
                                                data_loader=train_loader,
                                                device=device,
                                                epoch=epoch,
                                                lr_scheduler=lr_scheduler)

        # validate
        val_loss, val_acc = evaluate(model=model,
                                     data_loader=val_loader,
                                     device=device,
                                     epoch=epoch)

        # tags = ["train_loss", "train_acc", "val_loss", "val_acc", "learning_rate"]
        # tb_writer.add_scalar(tags[0], train_loss, epoch)
        # tb_writer.add_scalar(tags[1], train_acc, epoch)
        # tb_writer.add_scalar(tags[2], val_loss, epoch)
        # tb_writer.add_scalar(tags[3], val_acc, epoch)
        # tb_writer.add_scalar(tags[4], optimizer.param_groups[0]["lr"], epoch)
        Epoch = []
        Train_loss = []
        Train_acc = []
        Val_loss = []
        Val_acc = []
        Epoch.append(epoch)
        Train_loss.append(train_loss)
        Train_acc.append(train_acc)
        Val_loss.append(val_loss)
        Val_acc.append(val_acc)

        if best_acc < val_acc:
            torch.save(model.state_dict(), "./weights/best_model.pth")
            best_acc = val_acc


if __name__ == '__main__':
    parser = argparse.ArgumentParser()
    parser.add_argument('--num_classes', type=int, default=6)
    parser.add_argument('--epochs', type=int, default=10)
    parser.add_argument('--batch-size', type=int, default=4)
    parser.add_argument('--lr', type=float, default=5e-4)#0.0004
    parser.add_argument('--wd', type=float, default=5e-2)


    # https://storage.googleapis.com/download.tensorflow.org/example_images/flower_photos.tgz
    parser.add_argument('--data-path', type=str,
                        default=" ")

  
    parser.add_argument('--weights', type=str, default=r'D:\Model\lzjConvNeXt\convnext_small_1k_224_ema.pth',
                        help='initial weights path')

    parser.add_argument('--freeze-layers', type=bool, default=False)
    parser.add_argument('--device', default='cuda:0', help='device id (i.e. 0 or 0,1 or cpu)')

    opt = parser.parse_args()

    main(opt)
